# Supplementary material for: Mechanistic insights into lethal hyper progressive disease induced by PD-L1 inhibitor in metastatic urothelial carcinoma
Source: NPJ Precis Oncol. 2024 Sep 17;8:206. doi: 10.1038/s41698-024-00707-6 (PMC11408499; doi:10.1038/s41698-024-00707-6)
Supplement: Supplementary file 2 — Supplementary Data 1 [file 41698_2024_707_MOESM2_ESM.xlsx]

## Sheet: Supplementary Data 1
Supplementary Data 1
Gene set	primary	mesentery	para-aortic LN	iliopsoas muscle	liver	⊿z-score
HALLMARK_TGF_BETA_SIGNALING	0.084292	0.607075	0.110396	0.640389	0.130207	0.287725
HALLMARK_ANDROGEN_RESPONSE	-0.125853	0.0801786	-0.209915	0.255549	-0.112501	0.129181
HALLMARK_PROTEIN_SECRETION	-0.289219	-0.0626816	-0.48503	0.176251	-0.44374	0.0854187
HALLMARK_PANCREAS_BETA_CELLS	-0.0354433	0.0593188	0.0117239	0.118233	-0.023605	0.076861
HALLMARK_NOTCH_SIGNALING	0.137357	0.321789	0.00146579	0.473079	0.0543105	0.0753045
HALLMARK_MITOTIC_SPINDLE	-0.0552332	0.247837	-0.143123	0.264813	-0.331014	0.0648616
HALLMARK_HYPOXIA	0.0060955	0.0766146	-0.178711	0.154593	0.182197	0.052578
HALLMARK_UNFOLDED_PROTEIN_RESPONSE	-0.247908	0.0472983	-0.36692	0.0266386	-0.489307	0.0523354
HALLMARK_UV_RESPONSE_DN	0.118738	0.234434	-0.0415787	0.410895	0.0464808	0.0438196
HALLMARK_ESTROGEN_RESPONSE_EARLY	-0.0130783	0.145145	-0.143994	0.259213	-0.175553	0.0342811
HALLMARK_TNFA_SIGNALING_VIA_NFKB	0.0763245	0.107042	-0.145181	0.221128	0.252783	0.0326187
HALLMARK_P53_PATHWAY	-0.0240029	0.144135	-0.219042	0.191734	-0.140908	0.0179825
HALLMARK_CHOLESTEROL_HOMEOSTASIS	-0.0906625	0.0396325	-0.254062	0.0297137	-0.241168	-0.0158085
HALLMARK_ESTROGEN_RESPONSE_LATE	-0.0477848	0.0315373	-0.201284	0.126993	-0.211732	-0.0158364
HALLMARK_HEME_METABOLISM	0.00294743	0.0721511	-0.240107	0.269308	-0.191342	-0.0254451
HALLMARK_UV_RESPONSE_UP	-0.0232873	0.0763778	-0.236486	0.144172	-0.21849	-0.0353192
HALLMARK_G2M_CHECKPOINT	-0.361422	-0.147403	-0.482643	-0.303228	-0.663159	-0.0376867
HALLMARK_KRAS_SIGNALING_DN	0.0509344	0.0366309	-0.0264561	0.171532	-0.132213	-0.0385609
HALLMARK_XENOBIOTIC_METABOLISM	0.0136072	0.0134525	-0.216286	0.0440762	0.0544877	-0.0396746
HALLMARK_GLYCOLYSIS	-0.136626	-0.0611543	-0.372639	-0.00904696	-0.267563	-0.0409744
HALLMARK_MTORC1_SIGNALING	-0.276302	-0.134532	-0.479136	-0.259039	-0.460055	-0.0568887
HALLMARK_ADIPOGENESIS	-0.113785	0.00527659	-0.374117	0.0216745	-0.348255	-0.0600698
HALLMARK_HEDGEHOG_SIGNALING	0.353063	0.383252	0.156742	0.486212	0.138219	-0.0619572
HALLMARK_SPERMATOGENESIS	-0.112856	-0.0702121	-0.210303	-0.0883939	-0.34016	-0.0644115
HALLMARK_KRAS_SIGNALING_UP	0.255327	0.204655	0.0260885	0.270703	0.227317	-0.0731365
HALLMARK_MYOGENESIS	0.314734	0.295646	0.0867198	0.464803	0.068014	-0.0859384
HALLMARK_BILE_ACID_METABOLISM	-0.032103	-0.0846733	-0.233547	0.046977	-0.217458	-0.0900724
HALLMARK_MYC_TARGETS_V1	-0.497844	-0.287655	-0.685389	-0.55202	-0.832184	-0.0914682
HALLMARK_COAGULATION	0.376931	0.233771	-0.0168167	0.272066	0.640264	-0.09461
HALLMARK_FATTY_ACID_METABOLISM	-0.195967	-0.152134	-0.429813	-0.206721	-0.395919	-0.10018
HALLMARK_DNA_REPAIR	-0.164531	-0.0155951	-0.411192	-0.0729927	-0.62106	-0.115679
HALLMARK_COMPLEMENT	0.255116	0.14898	-0.125626	0.313046	0.213532	-0.117633
HALLMARK_INFLAMMATORY_RESPONSE	0.268697	0.100591	-0.0942082	0.326676	0.269376	-0.118088
HALLMARK_E2F_TARGETS	-0.435673	-0.288854	-0.604232	-0.540852	-0.807076	-0.12458
HALLMARK_INTERFERON_ALPHA_RESPONSE	0.105914	0.0661113	-0.345135	0.257451	-0.0705349	-0.128941
HALLMARK_PEROXISOME	-0.128633	-0.115066	-0.38647	-0.107118	-0.429847	-0.130992
HALLMARK_APICAL_JUNCTION	0.296104	0.264915	0.0195424	0.348719	0.00119867	-0.13751
HALLMARK_APOPTOSIS	0.148292	0.109321	-0.185722	0.172645	-0.0721158	-0.14226
HALLMARK_WNT_BETA_CATENIN_SIGNALING	0.264324	0.324045	0.00299438	0.351437	-0.204631	-0.145862
HALLMARK_REACTIVE_OXYGEN_SPECIES_PATHWAY	-0.0378989	-0.0612295	-0.375859	-0.0329032	-0.28015	-0.149637
HALLMARK_APICAL_SURFACE	0.208834	0.120505	-0.122436	0.247915	-0.0712966	-0.165163
HALLMARK_MYC_TARGETS_V2	-0.357788	-0.218783	-0.568203	-0.515364	-0.860735	-0.182983
HALLMARK_INTERFERON_GAMMA_RESPONSE	0.191714	0.0221995	-0.281623	0.243748	0.0187572	-0.190944
HALLMARK_PI3K_AKT_MTOR_SIGNALING	0.0358447	-0.0225653	-0.330735	0.12975	-0.434959	-0.200472
HALLMARK_ANGIOGENESIS	0.594749	0.462281	0.153417	0.446258	0.512483	-0.201139
HALLMARK_OXIDATIVE_PHOSPHORYLATION	-0.309168	-0.27917	-0.680243	-0.489413	-0.768642	-0.245199
HALLMARK_IL6_JAK_STAT3_SIGNALING	0.401984	0.104076	-0.106755	0.361784	0.216459	-0.258093
HALLMARK_EPITHELIAL_MESENCHYMAL_TRANSITION	0.828992	0.454325	0.248163	0.751046	0.672964	-0.297368
HALLMARK_IL2_STAT5_SIGNALING	0.426821	0.0836924	-0.122558	0.216898	-0.0435021	-0.393189
HALLMARK_ALLOGRAFT_REJECTION	0.594876	-0.0879654	-0.157656	0.143836	0.0891203	-0.598043
