# Supplementary material for: Mechanistic insights into lethal hyper progressive disease induced by PD-L1 inhibitor in metastatic urothelial carcinoma
Source: NPJ Precis Oncol. 2024 Sep 17;8:206. doi: 10.1038/s41698-024-00707-6 (PMC11408499; doi:10.1038/s41698-024-00707-6)
Supplement: Supplementary file 3 — Supplementary Data 2 [file 41698_2024_707_MOESM3_ESM.xlsx]

## Sheet: Supplementary Data 2
Supplementary Data 2
	This case (pre-avelumab)	This case (1M after avelumab)	This case (2M after avelumab)	Control_1 (pre-avelumab)	Control_1 (1M after avelumab)	Control_2 (pre-avelumab)	Control_2 (1M after avelumab)
Eotaxin (CCL11)	8.465	4.904	11.947	5.518	7.589	13.6855	12.33
GRO aipha (CXCL1)	0	0	0	0	0	0	0
IFN alpha	0.034	0.1745	0	0	0	0	0.0835
IL-1α	0.089	0.3275	0.0015	0.006	0	0.0535	0.101
IL-1RA	148.959	628.088	108.666	31.086	43.1395	135.526	180.205
IL-6	0	43.8955	2.0945	0	0	0	0
IL-7	1.469	1.2025	0.6205	0.8705	0.4825	1.2055	1.448
IL-8 (CXCL8)	0	0.611	2.1025	0	0	0	0
IL-15	20.487	27.9445	5.0915	7.9515	2.113	14.0545	15.8215
IL-31	0	0	0	0	0	0	0
IP-10 (CXCL10)	15.471	20.7785	37.1145	30.6885	63.7125	31.5255	41.8135
MCP-1 (CCL2)	43.218	32.0095	38.0275	77.961	97.062	62.99	33.3525
MIP-1 alpha (CCL3)	0.0915	0.353	1.251	0.5945	0.5355	3.1235	2.63
MIP-1 beta (CCL4)	22.9915	29.941	35.2135	48.773	56.3965	63.1415	62.7645
MIP-2 alpha (CXCL2)	13.3405	4.6275	4.397	2.5375	1.4315	4.1615	4.4575
RANTES (CCL5)	91.0055	34.2805	94.3665	97.792	113.265	85.2495	86.5355
SDF-1 alpha	510.599	486.963	922.171	754.237	983.736	633.749	621.119
TNF beta	0	0	0	0	0	0	0
TGF beta1	182.404	272.358	100.662	143.683	109.73	172.513	161.695
	※Each value is mean of dupulicate results
	※The unit of each value is pg/ml
